# Supplementary material for: Transient Viral Activation in Human T Cell Leukemia Virus Type 1-Infected Macaques Treated With Pomalidomide
Source: Front Med (Lausanne). 2022 May 5;9:897264. doi: 10.3389/fmed.2022.897264 (PMC9119179; doi:10.3389/fmed.2022.897264)
Supplement: Supplementary Table 2 — Antibodies used for non-human primate flow cytometry. Antibodies used for non-human primate flow cytometry, including clones, fluorochromes, and source. [file Table_2.XLSX]

## Sheet: Sheet1
Supplementary Table S2. Antibodies used for non-human primate flow cytometry.
Target	Clone	Fluorochrome	Source
CD3	SP34-2	AlexaFluor 700	BD Biosciences
CD4	L200	BV750	BD Biosciences
CD8	SK1	BUV805	BD Biosciences
CD11a	HI111	BV510	BD Biosciences
CD11b	ICRF44	APC-CY7	BD Biosciences
CD14	M5E2	BV570	BioLegend
CD16	3G8	BV421	BD Biosciences
CD20	2H7	BV570	BioLegend
CD45	D083-1283	BV786	BD Biosciences
CD54 (ICAM-1)	LB-2	BUV563	BD Biosciences
CD56	NCAM16.2	BUV395	BD Biosciences
CD69	FN50	BUV496	BD Biosciences
CD86 (B7-2)	FUN-1	BUV737	BD Biosciences
CD95	DX2	PE-CY5	BioLegend
CD107a	H4A3	BUV395	BD Biosciences
CD158i (KIR2DS4)	179315	Alexa Fluor 647	BD Biosciences
CD159a (NKG2a)	Z199	PE-CY7	Beckman Coulter
CD192 (CCR2)	48607	Alexa 488	R&D Systems
CD194 (CCR4)	1G1	BV605	BD Biosciences
CD314 (NKG2d)	ON72	PE	Beckman Coulter
CD336 (NKp44)	p44-8	BV711	BD Biosciences
IFN-γ	B27	BV711	BD Biosciences
Granzyme B	GB11	Alexa Fluor 647	BD Biosciences
Perforin	Pf-344	FITC	MABTECH
TNF-α	Mab11	PerCP-Cy5.5	BD Biosciences
IL-2	MQ1-17H12	PE	BD Biosciences
KI-67	B56	PE-CF594	BD Biosciences
HLA-ABC	G46-2.6	BB700	BD Biosciences
HLA-DR	G46-6	BUV661	BD Biosciences
