# Supplementary material for: Transient Viral Activation in Human T Cell Leukemia Virus Type 1-Infected Macaques Treated With Pomalidomide
Source: Front Med (Lausanne). 2022 May 5;9:897264. doi: 10.3389/fmed.2022.897264 (PMC9119179; doi:10.3389/fmed.2022.897264)
Supplement: Supplementary Table 3 — Changes in phenotypic profiles of CD4+ cells with Pom treatment. [file Table_3.XLSX]

## Sheet: Sheet1
Supplementary Table S3. Changes in phenotypic profiles of CD4+ cells with Pom treatment.
Animal ID	Timepoint	CD3+CD4+										CD3+CD4+CD95+									CD3+CD4+CD95-
		%	CCR2+	CCR4+	CD54+	CD69+	CD86+	HLA-DR+	IL-15Ra+	Ki-67+	CD11b+	%	CCR2+	CCR4+	CD54+	CD69+	CD86+	HLA-DR+	IL-15Ra+	Ki-67+	%	CCR4+	CD54+	CD69+	CD86+	HLA-DR+	IL-15Ra+	Ki-67+
Zj22	untreated	55.9	0	12.5	2.32	1.27	7.16	1.46	3.65	1.13	3.6	46	0.011	14.8	3.04	2.16	8.45	2.75	3.55	0.64	56	1.48	1.6	0.66	0.27	0.077	1.56	0.3
	day 5	55.3	0	18	2.24	1.73	13.7	3.47	4.53	3.68	13.6	50.4	0.02	22.8	2.49	2.5	17.4	5.14	4.14	2.19	44.4	2.08	1.75	0.86	0.37	0.22	1.89	0.54
	day 12	57.8	0	21.7	1.53	0.99	15.6	2.47	3.82	5.66	3.97	59.5	0.011	22.9	1.73	1.37	18	3.61	3.16	3.49	43.7	2.27	1.15	0.58	0.37	0.17	1.38	0.9
	day 18	49.6	0.1	20.1	1.65	3.56	20.97	7.41	4.1	10.4	37	65.5	0.2	18.6	1.42	2.99	25.9	6.98	2.41	6.05	11.7	4.97	1.92	1.83	1.48	0.78	2.26	2.61
	day 24	56.7	0.061	18	1.19	1.42	15.63	4.06	3.06	6.2	20	58	0.14	18.3	1.36	2.1	19.1	5.43	2.53	3.97	35.8	1.18	0.74	0.49	0.28	0.15	0.95	0.7
	day 47	55.7	0.12	19.7	2.45	1.4	13.69	3.52	5.26	3.42	25	60.1	0.21	21.2	2.54	1.76	13.7	4.28	4.06	1.78	27.4	2.21	1.79	0.61	0.55	0.11	1.95	0.56
Zi51	untreated	62.8	0	20.7	1.3	0.84	7.05	2.94	3.05	2.81	5.65	52.4	0.043	35.1	1.56	1.38	10	5.2	2.66	1.7	52.3	1.49	1.91	0.41	0.18	0.14	1.05	0.35
	day 5	61.2	0.015	19.8	1.49	1.08	7.59	3.84	3.84	3.78	11.2	48.8	0.038	32.8	1.74	1.7	10.1	6.65	3.43	2.97	53.2	1.81	0.97	0.53	0.27	0.2	1.13	0.42
	day 12	64.4	0	18	0.75	0.32	8.58	3.67	2.44	4.62	4.1	52.7	0.032	28.5	1.01	0.61	13.4	6.4	2.13	3.42	53.6	1.53	1.15	0.12	0.15	0.25	0.6	0.93
	day 18	46.6	0.09	27.5	0.9	2.1	15.33	11.2	4.64	15.6	40.1	77.4	0.15	24.3	0.91	2.18	13.4	9.97	2.5	7.62	8.56	6.51	0.45	2.05	0.25	1.74	4.09	6.39
	day 24	52.6	0.036	22	1.53	2.35	12.2	9.18	5.5	7.5	23.5	68	0.084	22.1	1.67	3.12	11.2	10.3	3.59	3.75	23.9	1.74	0.43	0.7	0.27	0.41	2.07	1.28
	day 47	51.8	0.12	29	3.14	2.65	10.6	4.41	7.16	3.52	23.2	67.2	0.26	28.4	3.1	3.37	4.97	4.72	5.46	1.54	23.1	2.53	0.81	1.28	0.62	0.41	2.9	0.51
Zj11	untreated	56.3	0.063	21	2.81	1.42	5.81	3.78	8.72	6.57	13.3	61.1	0.11	26.1	3.35	1.99	4.79	5.36	7.04	2.45	36.5	1.84	1.47	0.55	0.25	0.41	2.66	1.36
	day 5	51.3	0.1	27.3	2.41	1.74	9.09	5.6	9.17	10.2	26.7	73.3	0.24	28.1	2.29	1.87	7.63	5.95	6.06	3.89	15	2.28	1.85	0.63	0.4	0.95	3.03	1.76
	day 12	55.2	0.046	33	1.99	1.31	10.23	6.62	8.28	7.56	21	77.7	0.065	34	1.86	1.36	7.84	6.81	5.19	2.6	12	3.04	1.88	0.77	0.51	1.03	3.68	1.92
	day 18	54.8	0.083	31.5	1.7	1.31	10.32	7.56	7.05	15.3	26.4	79.3	0.15	29.4	1.51	1.32	8.36	7.49	4.81	6.75	7.79	3.36	2.13	1.15	0.49	1.15	4.5	3.11
	day 24	57	0.049	21	1.66	1.06	7.48	7.76	7.76	7.42	33.7	70.6	0.062	24.2	1.68	1.07	8.34	8.28	5.24	2.52	13.7	1.2	0.6	0.54	0.18	0.36	2.33	1.26
	day 47	54.4	0.032	31.3	1.97	1.31	8.39	4.73	6.04	3.56	12.6	74	0.068	33.3	1.85	1.36	5.2	5.47	3.98	0.93	21.2	2.35	1.91	1.04	0.55	0.26	2.77	0.77
HPM	untreated	46	0.054	15	1.29	0.95	5.14	1.26	5.37	2.46	19.1	43.9	0.19	21	1.53	1.64	3.09	2.28	5.43	1.46	51.4	0.78	0.93	0.45	0.24	0.16	2.04	0.23
	day 5	43.5	0.084	23.9	0.93	1.06	9.32	1.76	6.17	11.6	30.6	60.1	0.23	29.3	0.95	1.24	9.23	2.02	4.18	7.71	22.1	1.14	0.56	0.66	0.25	0.33	3.25	2.29
	day 12	45.9	0.016	17.9	1.16	0.98	6.85	1.34	5.65	6.89	38	44.5	0.061	29.2	1.32	1.34	8.3	1.86	4.44	4.41	37.3	1.35	0.84	0.53	0.22	0.19	2.74	1.99
	day 18	44.2	0.078	27.3	1.5	1.73	10.83	3.47	8.15	9.66	37.3	65.7	0.19	27.9	1.41	1.82	8.16	3.37	5.36	5.51	11.5	3.62	1.53	1.66	0.92	2.09	6.32	2.95
	day 24	42.5	0.032	31.3	1.68	1.12	13.49	3.41	6.87	7.12	26.4	69.3	0.099	35.3	1.46	1.08	11	3.64	4.33	3.61	14.9	3.6	2.43	1.78	0.95	0.48	5.51	1.65
	day 47	41.3	0.028	11.3	1.17	0.75	3.86	0.76	4.47	1.78	14.5	36.6	0.096	21.7	1.52	1.46	3.29	1.66	4.93	1.12	61	0.72	0.88	0.39	0.23	0.12	1.79	0.54
