# Supplementary material for: Transient Viral Activation in Human T Cell Leukemia Virus Type 1-Infected Macaques Treated With Pomalidomide
Source: Front Med (Lausanne). 2022 May 5;9:897264. doi: 10.3389/fmed.2022.897264 (PMC9119179; doi:10.3389/fmed.2022.897264)
Supplement: Supplementary Table 4 — Changes in phenotypic profiles of CD8+ cells with Pom treatment. [file Table_4.XLSX]

## Sheet: Sheet1
Supplementary Table S4. Changes in phenotypic profiles of CD8+ cells with Pom treatment.
Animal ID	Timepoint	CD3+CD8+										CD3+CD8+CD95+									CD3+CD8+CD95-
		%	CD11b+	CCR4+	CD54+	CD69+	CD86+	HLA-DR+	IL-15Ra+	Ki-67+	CD11b+	%	CD11b+	CCR4+	CD54+	CD69+	CD86+	HLA-DR+	IL-15Ra+	Ki-67+	%	CD11b+	CD54+	CD86+	HLA-DR+	IL-15Ra+	Ki-67+
Zj22	untreated	35.1	3.37	3.93	0.97	1.71	8.95	2.67	1.11	1.56	3.37	50.4	5.97	6.3	1.24	3.53	15.7	5.9	2.21	3.59	50.4	0.46	0.8	0.17	0.091	0.67	0.25
	day 5	35.2	7.51	6.67	1.04	1.74	15.97	5.14	1.61	2.94	6.81	54.4	10.8	9.47	1.1	2.48	27.3	8.59	2.23	6.37	41.2	1.25	0.97	0.37	0.27	0.87	0.51
	day 12	32.9	5	7.48	0.75	1.9	21.29	7.3	1.4	11	3.73	65.4	6.96	8.57	0.8	3.02	31.9	12.1	2.42	16.7	38.9	0.53	0.65	0.32	0.25	0.62	1.24
	day 18	36.2	17.1	8.38	0.98	3.45	23.42	16.2	2.48	14.6	15.4	69.9	15.8	6.33	0.87	2.78	31	18.2	2.35	18	6.09	19.1	0.64	0.48	0.8	1.59	3.99
	day 24	33	9.74	6.2	0.52	1.76	17.03	8.72	1.33	7.48	8.51	56.5	13.1	7.45	0.58	2.34	29.1	14.2	2.07	12.3	36.3	3.11	0.46	0.28	0.79	0.66	1.63
	day 47	32.2	9.82	6.91	1.07	1.81	17.74	7.49	1.5	3.97	9.05	65.8	10.4	7.34	1.22	2.25	21.3	9.47	1.94	5.64	20.6	3.9	0.91	0.23	0.21	0.99	0.59
Zi51	untreated	28	0.71	5.22	0.58	1.11	7.43	10.3	1.02	4.32	1.51	66.1	1.09	7.25	0.63	1.42	8.75	11.1	1.52	6.84	25.6	0.17	0.47	0.038	0.25	0.32	0.53
	day 5	29.9	1.25	3.92	0.82	0.68	6.84	16.7	1.31	5.57	3.23	69.9	1.93	4.6	0.8	0.73	6.4	16.3	1.87	8.18	23.1	0.47	0.77	0.12	0.59	0.55	0.53
	day 12	28.8	0.84	2.76	0.32	0.55	6.68	17.5	0.71	4.85	1.04	70.2	1.48	3.42	0.38	0.67	6.64	17.6	1.11	7.05	25.9	0.24	0.13	0.031	0.94	0.16	0.83
	day 18	37	8.24	7.74	0.38	1.45	9.9	29.6	2	22.2	10.9	77.6	8.97	5.7	0.36	1.19	7.86	25.2	2.09	21.1	4.76	19.6	0	0.57	13.1	4.32	11.9
	day 24	35.2	4.1	3.68	0.74	1.56	10.8	29.7	1.93	11	6.62	78.2	4.83	3.17	0.65	1.56	9.09	27.2	2.28	11.7	10.5	3.31	0.41	0.18	2.49	1.31	1.36
	day 47	33.9	1.54	2.84	1.35	1.49	4.91	22.4	1.87	4.5	5.68	80.9	1.9	2.53	1.33	1.44	2.89	19.2	2.32	5.79	8.95	0.85	1.48	0	1.76	1.08	0.57
Zj11	untreated	35.2	1.68	4.26	1.19	0.99	3.53	3.72	2.77	5.1	5.2	55.5	1.97	7.14	1.56	1.48	4.16	6.93	4.83	5.82	37.6	0.72	0.74	0.12	0.1	1.33	0.62
	day 5	36.8	5.49	5.08	1.41	1.22	5.02	5.48	3.77	6.7	11	67.6	5.84	6.43	1.42	1.28	5.32	7.33	4.83	11	21.8	0.77	0.72	0.072	0.024	1.4	0.51
	day 12	32.2	5.03	7.39	0.96	1.18	8.14	8.41	2.82	7.75	8.57	71.7	5.17	9.37	0.86	1.08	8.56	11.1	3.57	11.6	17.1	1.43	0.63	0.13	0.42	1.64	1.05
	day 18	33.2	6.07	9.5	0.97	1.25	8.73	12.9	3.49	19.2	10.4	75.1	5.67	8.92	0.89	1.28	8.23	15.4	4.06	16.5	10.3	5.98	1.02	0.085	1.11	2.65	2.65
	day 24	33.6	5.13	4.83	0.89	1.23	6.94	14.9	3.09	8.22	9.22	66.5	4.91	6.11	1.05	1.4	8.32	19.3	4.06	6.36	14.3	5.5	0.31	0.038	0.35	1.38	0.85
	day 47	34.9	2.38	5.6	0.81	1.13	5.57	11.9	2.21	3.82	6.45	68	2.54	7.18	0.82	1.33	4.92	16	3.03	3.11	23	0.47	0.77	0.077	0.46	1.38	0.49
HPM	untreated	40	4.32	2.77	0.81	1.66	3.53	2.09	2.84	2.61	8.06	53.8	6.67	2.36	0.91	3.83	3.38	2.82	3.64	4.07	29	0.85	0.5	0.052	0.14	1.53	0.27
	day 5	41.9	8.92	4.1	0.46	0.94	4.99	2.86	2.16	7.16	9.97	67	11.3	3.34	0.48	1.92	4.91	2.98	2.22	8.06	13.5	3.67	0.17	0	0.17	2.13	0.79
	day 12	38.1	15.1	2.85	0.5	1.3	5.2	3.74	1.69	4.96	12.2	57.6	20	2.4	0.53	2.7	5.61	4.19	1.75	7.63	16.2	3.69	0.35	0.08	0.08	2.49	0.67
	day 18	35.7	12.9	5.01	0.6	1.17	7.71	6.41	3.09	11.3	11.4	76.1	15.1	3.27	0.5	1.72	6.49	6.41	3.02	11.7	3.05	8.09	0.79	0.2	0.39	3.16	1.97
	day 24	41	10.3	5.34	0.81	1.29	8.04	6.75	2.44	9.65	9.89	73.6	11.9	4.14	0.71	2.04	7.16	6.94	2.35	10	6.67	6.52	1.21	0.08	0.08	3.78	0.8
	day 47	43.5	4.01	1.5	0.59	1.2	4.44	1.57	1.67	1.73	5.55	49.4	6.33	1.25	0.57	2.94	4.88	2.09	2.11	2.95	31.1	1.53	0.59	0.057	0.73	1.5	0.33
