# Supplementary material for: Transient Viral Activation in Human T Cell Leukemia Virus Type 1-Infected Macaques Treated With Pomalidomide
Source: Front Med (Lausanne). 2022 May 5;9:897264. doi: 10.3389/fmed.2022.897264 (PMC9119179; doi:10.3389/fmed.2022.897264)
Supplement: Supplementary Table 5 — Changes in phenotypic profiles of NK cells with Pom treatment. [file Table_5.XLSX]

## Sheet: Sheet1
Supplementary Table S5. Changes in phenotypic profiles of NK cells with Pom treatment.
Animal ID	Timepoint	CD3-CD8+NKG2a+ (NK)										CD3+CD8+NKG2a+ (NKT)
		%	CD11b+CD16+	CD16+CD56+	CD16+CD56-	CD16-CD56+	CD69+	KIR2DS4+	NKG2d+	Ki-67+	NKp44+	%	CD11b+CD16+	CD16+CD56+	CD16+CD56-	CD16-CD56+	CD69+	KIR2DS4+	NKG2d+	Ki-67+	NKp44+
Zj22	untreated	70.5	67.5	0.6	77.5	2.15	22.7	0.054	4.99	4.66	2.56	19.6	4.19	0.55	10.1	1.54	7.38	0.66	4.19	6.28	4.96
	day 5	78.4	74.8	1.82	78.3	2.51	12.6	0	8.63	6.29	1.91	18.3	8.82	0.12	13.9	2.61	6.83	0.75	9.57	10.8	5.96
	day 12	58.1	74	2.67	77.9	4.6	11.6	0	14.5	15.3	3.39	40.1	4.12	0.82	10.4	2.12	6.47	0.82	9.18	41.4	6.59
	day 18	52.4	84.2	1.72	86.4	1.41	6.38	0	5.85	14.7	0.88	22.1	9.43	1.45	12	3.05	4.64	1.89	10.3	31.8	4.06
	day 24	63.5	80.8	1.34	83.6	1.42	8.18	0	5.76	15.1	2.13	20.3	8.02	0.31	11.2	2.36	4.25	0.94	6.9	21.4	2.36
	day 47	68.4	79.7	0.82	83.6	2.17	17.1	0.089	5.48	7.41	1.86	19.8	8.72	0.35	12.3	1.66	5.06	0.35	3.31	9.59	5.41
Zi51	untreated	22.2	35.3	1.41	68.9	8.62	4.8	0	13.6	10.7	1.91	24.1	3.9	0.82	15.6	3.08	2.26	1.85	7.39	8.21	7.19
	day 5	56.7	50.5	2.61	68.4	3.98	3.05	0.26	16.4	14.3	1.82	21.4	3.72	0.64	19.8	0.64	1.41	0.64	2.57	9.5	5.13
	day 12	39.7	46.6	2.13	67.1	3.68	1.86	0.11	17.7	13.8	1.17	22.9	2.38	0.17	12.9	0.85	2.21	0.51	4.07	6.45	3.23
	day 18	35.5	50.8	1.24	66.3	2.01	1.77	0.44	19.8	37.2	1.73	20.9	8.89	1.6	13.3	1.75	2.19	3.5	7	33.1	6.12
	day 24	50.4	43	1.45	62.2	2.63	1.76	0.27	16	18	1.91	30.2	3.67	0.5	14	1.08	2.5	1.33	2.59	13.2	5.25
	day 47	28.4	41	0.8	65.4	4.31	5.18	0.18	18.4	7.52	2.77	33.3	2.1	0.93	16.6	1.05	2.21	0.7	2.8	4.43	4.2
Zj11	untreated	22.9	37.6	4.8	54.4	20.1	4.28	0.1	21.4	13.7	4.49	29.7	1.67	0.96	4.78	24.2	6.7	0.72	37.1	5.02	6.22
	day 5	59.4	71.5	4.4	77	5.58	2.49	0.045	14.1	10.7	3.17	17.9	10.7	4.44	11.1	15.5	9.68	3.23	35.3	11.9	12.3
	day 12	47.4	72.3	4.55	77.5	6.7	3.26	0.26	15.5	11.7	2.84	20.3	7.24	2.63	11.5	14.1	5.26	0	44.4	4.93	6.91
	day 18	31.3	62.6	4.71	67.7	12.9	3.03	0.1	23.6	17.9	3.66	18.8	6.52	2.61	10.9	19.1	8.26	2.61	54.8	18.3	6.09
	day 24	42.3	56	6.57	62.3	14.4	1.89	0.059	27.1	9.77	2.07	21.3	7.13	0	14.7	15.3	4.61	1.89	44.9	10.3	8.18
	day 47	46.5	51.3	3.77	64.7	16	3.43	0.053	21.1	5.4	1.95	12.6	2.88	1.26	10.5	14.1	7.75	0.18	27.9	4.14	3.24
HPM	untreated	24.9	21.8	3.11	57.4	18.4	2.71	0.1	14.5	8.32	2.61	48	5.1	0.74	26.1	8.82	2.87	0.96	5.21	7.12	3.61
	day 5	40.5	39.2	3.16	65.3	7.67	1.1	0	9.48	17.9	1.1	35.1	19.1	0.95	37.2	4.64	2.02	0.48	5.95	9.99	2.5
	day 12	60.3	60	3.26	71.6	7.32	1.11	0.053	10.6	9.79	1.58	34.8	36.6	0.49	47.2	3.25	1.78	0.39	5.52	12.7	2.37
	day 18	28.4	40.9	5.17	51.5	15.4	1.52	0.2	20.8	20	2.54	41	16.3	0.86	27.1	8.88	2.01	0.86	12.9	14.9	2.72
	day 24	39.6	43.2	3.75	58.6	9.86	1.61	0.076	19.8	14.4	2.68	38.1	15.1	0.37	27.9	3.85	1.49	0.5	9.68	15.6	2.11
	day 47	48.2	27.5	1.97	61.9	10.1	1.64	0	12.5	2.69	1.05	43.8	10.7	0.83	43.4	4.5	1.42	0.17	3.25	4.34	2.25
