# Supplementary material for: Transient Viral Activation in Human T Cell Leukemia Virus Type 1-Infected Macaques Treated With Pomalidomide
Source: Front Med (Lausanne). 2022 May 5;9:897264. doi: 10.3389/fmed.2022.897264 (PMC9119179; doi:10.3389/fmed.2022.897264)
Supplement: Supplementary Table 6 — Leukotriene levels in plasma and urine. [file Table_6.xlsx]

## Sheet: Sheet1
Supplementary Table S6. Leukotriene levels in plasma and urine.
Animal	Timepoint	Urine LTB4 (pg/ml)	Plasma LTB4 (pg/ml)	Urine LTE4 (pg/mL)
Zj22	untreated	4.87	216.786	74.4
	Day 5	306.27	477.904	1585.27
	Day 12	25.96	451.573	87.64
	Day 18	118.03	60.323	98.71
	Day 24	731.74	72.904	2223.51
	Day 47	50.54	58.099	196.36
Zj51	untreated	47.07	102.822	939.79
	Day 5	39.96	85.655	247.14
	Day 12	10.56	49.671	184.71
	Day 18	80.71	60.642	298.24
	Day 24	166.91	135.77	519.99
	Day 47	97.03	57.467	133.15
Zj11	untreated	58.42	167.941	520.39
	Day 5	226.24	354.739	558.51
	Day 12	161.49	299.05	520.36
	Day 18	236.12	313.641	356.01
	Day 24	159.93	50.597	355.26
	Day 47	154.2	29.1	243.03
HPM	untreated	196.77	144.342	167.79
	Day 5	216.05	156.295	296.75
	Day 12	48.13	301.011	144.56
	Day 18	720.65	657.954	1327.1
	Day 24	245.28	245.681	610.75
	Day 47	89.6	87.4	204.15
Uninfected
TIT		18.26		70.04
TMN		17.46		46.94
DG51A		20.09		37.79
RH5		33.9		59.47
DGWD		35.64		67.43
Leukotriene concentrations are the average of duplicate samples measurements.
