# Supplementary material for: Transient Viral Activation in Human T Cell Leukemia Virus Type 1-Infected Macaques Treated With Pomalidomide
Source: Front Med (Lausanne). 2022 May 5;9:897264. doi: 10.3389/fmed.2022.897264 (PMC9119179; doi:10.3389/fmed.2022.897264)
Supplement: Supplementary Table 7 — Plasma cytokine and chemokine levels. Cytokine and chemokine levels measured in pg/ml are listed for each animal prior to infection with HTLV-1 (uninfected), after infection (baseline), during the course of Pom treatment (days 5, 12, 18, 24), and 23 days after Pom administration (day 47). Cytokines/chemokines not in the table: TNF-α, IL-10, IFN- γ, Il-12/23, and IL-13 were below detectable levels in animals Zj22, Zj11, and HPM at all timepoints. [file Table_7.xlsx]

## Sheet: Sheet1
Supplementary Table S7. Plasma cytokine and chemokine levels.
Animal	Timepoint	IL-1β (pg/ml)	IL-6 (pg/ml)	IL-8 (pg/ml)	IL-15 (pg/ml)	MIP-1β (pg/mL)	MIP-1α (pg/ml)	sCD40L (pg/ml)
Zj22	uninfected	0	0	1162.93	4.22	7.87	3.32	691.16
	Baseline	0.08	0	580.25	6.21	8.26	5.6	571.3
	Day 5	0	0	147.46	7.22	12.3	4.72	327.3
	Day 12	0.09	0	119.21	7.37	23.19	5.33	251.75
	Day 18	0	0.75	75.76	8.52	24.04	2.38	87.92
	Day 24	0	0	36.89	8.27	13.38	2.38	12.95
	Day 47	0	0	23.43	0	8.56	0	17.94
Zj51	uninfected	1.4	0	980.28	2.06	15.61	9.27	1095.67
	Baseline	1.08	0.25	297.7	4.58	11.27	16.81	245.64
	Day 5	1.12	2.68	243.02	5.81	11.54	13.12	474.85
	Day 12	0.98	2.8	277.77	6.72	12.83	11.61	387.79
	Day 18	0.72	1.3	75.73	5.04	13.48	8.42	110.8
	Day 24	0.76	1.15	162.13	4.79	13.16	9.41	91.21
	Day 47	0.78	1.03	198.4	5.86	13.54	10.79	254.8
Zj11	uninfected	0	0	1678.57	0	12.11	0	394.69
	Baseline	0.5	0	19.36	2.33	18.7	0	6.48
	Day 5	1.33	0	218.45	3.75	15.31	3.04	223.14
	Day 12	0.69	0	77.66	4.68	18.36	0	41.78
	Day 18	0.27	0	67.46	5.19	19.28	0	37.11
	Day 24	0.17	0	30.22	3.23	18.05	1.27	20.4
	Day 47	0.1	0	253.6	1.2	12.6	0	138.65
HPM	uninfected	0.21	0	4112.03	5.3	10.4	3.56	2771.01
	Baseline	0.21	0.63	119.3	5.55	8.67	3.56	81.31
	Day 5	0.1	0.91	194.03	7.22	8.28	2.74	372
	Day 12	0.18	1.62	80.03	9.42	10.33	5.6	185.95
	Day 18	0.13	2.07	97.78	10.8	8.59	1.27	199.44
	Day 24	0.22	3.07	75.1	12.57	10.57	0	155.59
	Day 47	0.2	0.71	144.5	5.1	7.8	0	145.02
